# Supplementary material for: Characterization of shade tolerance gene network in soybean revealed by forward integrated reverse genetic studies
Source: Hortic Res. 2024 Nov 26;12(3):uhae333. doi: 10.1093/hr/uhae333 (PMC11879493; doi:10.1093/hr/uhae333)
Supplement: Web_Material_uhae333 [file web_material_uhae333.zip]

Archive with 2 entries (2 files):
- Supplementary Figure.docx
- SupplementaryA Table.xlsx
