# Supplementary material for: Characterization of shade tolerance gene network in soybean revealed by forward integrated reverse genetic studies
Source: Hortic Res. 2024 Nov 26;12(3):uhae333. doi: 10.1093/hr/uhae333 (PMC11879493; doi:10.1093/hr/uhae333)
Supplement: Web_Material_uhae333 [file web_material_uhae333.zip › SupplementaryA Table.xlsx]

## Sheet: Table S1
Supplementary Table 1 The descriptive statistics and analysis of variance of shade-tolerance index (STI) and relative cell length (RCL) in the GZ-RIL population
Descriptive statistics †			Analysis of variance (ANOVA) ‡
Indicator	STI	RCL	Source of variation	STI				RCL
Environment	Mean	2018		DF	SS	MS	F-value	DF	SS	MS	F-value
Gongdou-7	1.39	1.11	Environment (E)	2	5.33	2.66	4.97*
Zhizidou	1.92**	2.28**	Rep (Env)	6	2.87	0.47	10.44**
Mean	1.61	1.4	Line (RIL)	245	80.4	0.33	3.03**	243	316.03	1.3	87.34**
Range	1.13–2.28	0.44–3.05	RIL × Env	490	53.12	0.11	2.38**
GCV (%)	9.8	34.65	Error	1437	65.32	0.05		953	14.19	0.01
CV (%)	13.23	8.67
h2 (%)	67.17	98.88
r	0.54**
† The descriptive statistics of STI and RCL of the GZ-RIL population. Indicator: Mean, the average over three environments; 2018, tested in 2018; Gongdou-7 and Zhizidou are two parents; “**” indicates the significance p < 0.01 of this indicator between the two parents. GCV: genotypic coefficient of variation; h2: heritability value calculated from the analysis of variance; r: correlation coeffici…

## Sheet: Table S2
Supplementary Table 2 Identification of STI genes in the GZ-RIL population using GASM-RTM-GWAS
Code *	Gene ID †	SNPs	Gene effect §		Gene×Env. ¶		Functional annotation of the gene (Category) #	Node degree ||	DEGs	Module
		‡	-log P	R2%	-log P	R2%
gGST01.01	Glyma.01G037800	2	1.92	0.23	5.82	0.99	Nutrient reservoir activity (Ⅳ)		DEG	(5)
gGST01.02	Glyma.01G042500	1	1.79	0.21	-	-	Unknown (Ⅴ)
gGST02.01	Glyma.02G035300	2	-	-	8.05	1.37	Protein kinase activity (Ⅲ)	1		(3)/(5)
gGST02.02	Glyma.02G038900	1	1.87	0.22	2.79	0.47	Unknown (Ⅴ)
gGST02.03	Glyma.02G181600	1	-	-	3	0.51	Sequence-specific DNA binding transcription factor activity (Ⅱ)			(4)
gGST02.04	Glyma.02G194400	1	4.14	0.58	-	-	Zinc ion binding (Ⅳ)			(5)
gGST02.05	Glyma.02G220900	2	2.47	0.32	-	-	Unknown (Ⅴ)
gGST03.01	Glyma.03G014100	1	-	-	5.13	0.87	Unknown (Ⅴ)
gGST03.02	Glyma.03G015300	1	7.8	1.18	-	-	Unknown (Ⅴ)
gGST03.03	Glyma.03G016600	2	11.41	1.79	3.99	0.68	Sequence-specific DNA binding transcription factor activity (Ⅱ)	1		(4)
gGST03.04	Glyma.03G044000	1	3.4	0.46	-	-	ADP binding (Ⅳ)			(5)
gGST03.05	Glyma.03G061200	9	-	-	1.91	0.32	Unknown (Ⅴ)	1
gGST03.06	Glyma.03G063000	1	-	-	2.75	0.47	Starch binding (Ⅳ)	2	DEG	(5)
gGST03.07	Glyma.03G068700	2	8.7	1.33	5.34	0.91	Unknown (Ⅴ)	4
gGST03.08	Glyma.03G134700	3	3.23	0.43	4.93	0.84	Unknown (Ⅴ)	8
gGST03.09	Glyma.03G149300	1	2.48	0.32	-	-	Transmembrane transport (Ⅰ)	2		(1)/(6)
gGST03.10	Glyma.03G162600	1	4.3	0.6	-	-	Sequence-specific DNA binding transcription factor activity (Ⅱ)			(4)
gGST03.11	Glyma.03G216000	1	6.65	0.99	1.35	0.23	Cell wall modification (Ⅳ)	3		(5)
gGST03.12	Glyma.03G216100	4	2	0.24	2.45	0.41	Carbohydrate metabolic process (Ⅳ)	4		(5)
gGST03.13	Glyma.03G222800	1	11.66	1.83	5.63	0.96	Unknown (Ⅴ)
gGST03.14	Glyma.03G225200	1	1.81	0.21	1.36	0.23	Chromatin binding (Ⅳ)	1	DEG	(4)
gGST03.15	Glyma.03G229400	3	3.25	0.44	1.7	0.29	Glucose metabolic process (Ⅳ)	9		(5)
gGST03.16	Glyma.03G233900	4	-	-	2.19	0.37	Protein binding (Ⅳ)			(5)
gGST03.17	Glyma.03G234100	1	-	-	3.44	0.58	Cell wall modification (Ⅳ)	2		(5)
gGST03.18	Glyma.03G234800	1	1.58	0.18	-	-	Unknown (Ⅴ)		DEG
gGST03.19	Glyma.03G242300	1	-	-	1.61	0.27	Unknown (Ⅴ)	5
gGST04.01	Glyma.04G027500	1	4.11	0.57	-	-	Hydrogen ion transmembrane transporter activity (Ⅰ)	2		(1)
gGST04.02	Glyma.04G028300	2	10.64	1.66	2.29	0.39	Proteolysis (Ⅳ)	6		(5)
gGST04.03	Glyma.04G213800	1	6.95	1.04	-	-	DNA repair (Ⅳ)	5		(4)
gGST05.01	Glyma.05G005100	1	1.31	0.14	5.22	0.88	Protein kinase activity (Ⅲ)			(3)/(5)
gGST05.02	Glyma.05G005400	5	9.99	1.55	-	-	Chromatin binding (Ⅳ)	3		(4)
gGST05.03	Glyma.05G017900	1	-	-	2.79	0.47	Unknown (Ⅴ)
gGST05.04	Glyma.05G031500	10	1.34	0.15	-	-	Unknown (Ⅴ)	10
gGST05.05	Glyma.05G035600	5	3.07	0.41	-	-	Unknown (Ⅴ)	2
gGST05.06	Glyma.05G102000	1	11.13	1.74	-	-	Unknown (Ⅴ)	15
gGST05.07	Glyma.05G110900	2	-	-	1.69	0.29	Protein dimerization activity (Ⅱ)	3	DEG	(4)
gGST05.08	Glyma.05G148100	10	-	-	2.31	0.39	Phosphorelay signal transduction system (Ⅰ)	2		(2)
gGST05.09	Glyma.05G169300	1	1.64	0.19	3.12	0.53	Phosphogluconate dehydrogenase (decarboxylating) activity (Ⅲ)	1		(5)
gGST05.10	Glyma.05G169500	2	2.67	0.35	2.54	0.43	Transport (Ⅰ)	1		(1)/(6)
gGST05.11	Glyma.05G185300	1	-	-	4.71	0.8	Unknown (Ⅴ)	6
gGST05.12	Glyma.05G216400	1	-	-	1.42	0.24	Carbohydrate metabolic process (Ⅳ)	3	DEG	(5)
gGST05.13	Glyma.05G220900	1	16.34	2.63	-	-	Protein kinase activity (Ⅲ)			(3)/(5)
gGST05.14	Glyma.05G232400	1	-	-	2.23	0.38	Protein binding (Ⅳ)			(5)
gGST06.01	Glyma.06G175200	2	-	-	4.63	0.78	Unknown (Ⅴ)
gGST06.02	Glyma.06G179800	1	5.09	0.73	4.77	0.81	Catalytic activity (Ⅲ)	5	DEG	(5)
gGST07.01	Glyma.07G062300	1	7.29	1.09	-	-	Unknown (Ⅴ)		DEG
gGST07.02	Glyma.07G085400	1	2.77	0.36	1.53	0.26	Unknown (Ⅴ)	4
gGST07.03	Glyma.07G119500	1	-	-	1.71	0.29	Vesicle-mediated transport (Ⅰ)	1		(1)/(6)
gGST07.04	Glyma.07G143600	3	1.87	0.22	-	-	Unknown (Ⅴ)
gGST07.05	Glyma.07G186000	2	16.28	2.62	-	-	Catalytic activity (Ⅲ)	5		(5)
gGST07.06	Glyma.07G190300	1	7.13	1.07	2.47	0.42	Riboflavin biosynthetic process (Ⅳ)	5		(5)
gGST08.01	Glyma.08G031900	1	2.25	0.28	-	-	Regulation of transcription (Ⅱ)	2		(4)
gGST08.02	Glyma.08G199900	2	2.33	0.29	-	-	Unknown (Ⅴ)	4
gGST09.01	Glyma.09G067500	2	-	-	2.74	0.46	Nucleic acid binding (Ⅳ)	1		(4)
gGST09.02	Glyma.09G071300	7	15.8	2.54	-	-	Protein kinase activity (Ⅲ)	6		(3)/(5)
gGST09.03	Glyma.09G202900	1	1.42	0.16	3.02	0.51	Carbohydrate metabolic process (Ⅳ)			(5)
gGST09.04	Glyma.09G225800	1	-	-	2.3	0.39	Unknown (Ⅴ)
gGST09.05	Glyma.09G246100	1	-	-	1.83	0.31	Unknown (Ⅴ)	3
gGST10.01	Glyma.10G252400	2	1.98	0.24	4.38	0.74	Unknown (Ⅴ)		DEG
gGST10.02	Glyma.10G252800	1	2.18	0.27	1.86	0.31	Protein kinase activity (Ⅲ)	2		(3)/(5)
gGST10.03	Glyma.10G253900	3	-	-	1.48	0.25	Protein kinase activity (Ⅲ)	1	DEG	(3)/(5)
gGST11.01	Glyma.11G000600	2	-	-	2.65	0.45	Protein binding (Ⅳ)	1		(5)
gGST11.02	Glyma.11G002600	2	3.06	0.41	-	-	Protein binding (Ⅳ)	12		(5)
gGST11.03	Glyma.11G003700	1	14.88	2.38	4.01	0.68	Structural constituent of ribosome (Ⅱ)	20	DEG	(4)
gGST11.04	Glyma.11G006000	1	1.82	0.22	1.65	0.28	Unknown (Ⅴ)
gGST11.05	Glyma.11G007900	2	7.46	1.12	3.41	0.58	Unknown (Ⅴ)	4
gGST11.06	Glyma.11G138700	1	5.62	0.82	-	-	Unknown (Ⅴ)	2
gGST11.07	Glyma.11G234200	1	8.25	1.25	-	-	Unknown (Ⅴ)	7
gGST11.08	Glyma.11G244800	2	2.62	0.34	-	-	Unknown (Ⅴ)
gGST11.09	Glyma.11G254200	1	9.56	1.47	-	-	Unknown (Ⅴ)
gGST11.10	Glyma.11G255500	3	-	-	1.55	0.26	Unknown (Ⅴ)	1
gGST12.01	Glyma.12G231700	3	-	-	4.65	0.79	Unknown (Ⅴ)
gGST13.01	Glyma.13G057300	29	-	-	3.03	0.51	Unknown (Ⅴ)	6
gGST13.02	Glyma.13G063700	3	2.24	0.28	3.26	0.55	Transmembrane transport (Ⅰ)			(1)/(6)
gGST13.03	Glyma.13G146000	1	2.43	0.31	2.49	0.42	Unknown (Ⅴ)	2
gGST13.04	Glyma.13G171300	6	5.11	0.74	2.13	0.36	Lipid metabolic process (Ⅳ)	1		(5)
gGST13.05	Glyma.13G339600	5	2.47	0.31	1.71	0.29	Unknown (Ⅴ)	1
gGST14.01	Glyma.14G024300	1	1.7	0.2	5.49	0.93	Nucleic acid binding (Ⅳ)	13		(4)
gGST14.02	Glyma.14G027600	1	4.18	0.59	1.6	0.27	Iron ion binding (Ⅳ)	2		(5)
gGST14.03	Glyma.14G037200	1	1.48	0.17	1.89	0.32	Unknown (Ⅴ)	4
gGST14.04	Glyma.14G070000	1	11.26	1.76	4.2	0.71	Sequence-specific DNA binding transcription factor activity (Ⅱ)			(4)
gGST14.05	Glyma.14G081600	4	3.72	0.51	-	-	Protein binding (Ⅳ)	14		(5)
gGST14.06	Glyma.14G193600	1	10.36	1.61	1.32	0.22	Regulation of transcription (Ⅱ)			(4)
gGST14.07	Glyma.14G196500	1	11.14	1.74	-	-	N-acetyltransferase activity (Ⅲ)	2		(5)
gGST15.01	Glyma.15G144500	1	7.31	1.1	2.06	0.35	DNA binding (Ⅳ)	1		(4)
gGST16.01	Glyma.16G189100	4	-	-	2.01	0.34	Translation (Ⅱ)	17		(4)
gGST16.02	Glyma.16G189200	2	6.22	0.92	-	-	Metal ion transport (Ⅰ)			(1)/(6)
gGST17.01	Glyma.17G116900	2	1.64	0.19	2.09	0.35	Zinc ion binding (Ⅳ)	2		(5)
gGST17.02	Glyma.17G118400	1	8.14	1.24	-	-	Zinc ion binding (Ⅳ)			(5)
gGST17.03	Glyma.17G136400	1	4.34	0.61	-	-	Transmembrane transport (Ⅰ)	2		(1)/(6)
gGST17.04	Glyma.17G155700	3	-	-	2.15	0.36	Unknown (Ⅴ)	1
gGST18.01	Glyma.18G057900	2	1.32	0.14	-	-	Coenzyme binding (Ⅳ)	7	DEG	(5)
gGST18.02	Glyma.18G066000	1	1.64	0.19	3.24	0.55	Transmembrane transport (Ⅰ)		DEG	(1)/(6)
gGST18.03	Glyma.18G081200	2	2.39	0.3	1.91	0.32	Sequence-specific DNA binding transcription factor activity (Ⅱ)			(4)
gGST18.04	Glyma.18G256000	20	2.94	0.39	-	-	Sequence-specific DNA binding transcription factor activity (Ⅱ)	1		(4)
gGST19.01	Glyma.19G002800	1	5.13	0.74	7.81	1.33	Protein kinase activity (Ⅲ)			(3)/(5)
gGST19.02	Glyma.19G003100	1	11.33	1.77	-	-	Protein N-linked glycosylation (Ⅳ)			(5)
gGST19.03	Glyma.19G110600	2	1.9	0.23	-	-	Unknown (Ⅴ)		DEG
gGST19.04	Glyma.19G225200	2	9.89	1.53	-	-	Unknown (Ⅴ)		DEG
Total	99	246	-73	57.44	-63	32.32	Ⅰ–Ⅴ	265
* Code: Gene code, such as gGST01.01 is designated in the following way: g stands for a shade tolerant gene, GST represents the STI trait of the GZ-RIL population, 01 means chromosome number 1, .01 means its physical position order on the chromosome.
† Seven gene IDs in boldface indicate the same as seven RCL genes,
‡ SNP: single nucleotide polymorphism, number of SNPs in a gene.
§ Gene effect: R2: contribution to phenotypic variance; “-”: the model-based probability value in GASM-RTM-GWAS, P ≤ 0.05, -Log P ≥ 1.30 means significant, while -Log P ≤ 1.30 means not significant which is replaced by “-”.
¶ Gene × Env.: Gene-environment interaction.
# Functional annotation of the gene: Ⅰ-Ⅴ are gene function categories: category Ⅰ is signal transduction and transport genes; category Ⅱ is transcription and translation genes; category Ⅲ is some genes participating in catalytic activity; category Ⅳ is some genes involving in primary metabolism and other biological process; and category Ⅴ category is genes with unknown functions.
|| Node degree representes the degree of interaction between a gene and other genes, for example, 3 indicates that this gene interacts with 3 genes; the underline genes are hub genes.
“DEG”: represents differentially expressed genes on days 30.
"Module" represents the reaction stage in the module (Figure 5) in which the gene may be involved. Further research is needed on genes with unknown functions.

## Sheet: Table S3
Supplementary Table 3 Identification of RCL genes information in the GZ-RIL population using GASM-RTM-GWAS
Code *	Gene ID †	SNPs	-log P	R2%	Functional annotation of the gene (Category)	Node degree	DEGs	Module
gGRCL01.01	Glyma.01G034800	3	19.27	0.44	Unknown (Ⅴ)
gGRCL02.01	Glyma.02G164700	1	18.29	0.41	Protein binding (Ⅳ)	3		(5)
gGRCL02.02	Glyma.02G179900	1	6.11	0.12	Unknown (Ⅴ)
gGRCL02.03	Glyma.02G293200	1	27.32	0.64	RNA binding (Ⅳ)	1		(4)
gGRCL03.01	Glyma.03G036500	1	13.97	0.31	Protein kinase activity (Ⅲ)	1	DEG	(3)/(5)
gGRCL03.02	Glyma.03G036600	1	4.52	0.09	DNA binding (Ⅳ)			(4)
gGRCL03.03	Glyma.03G063000	1	111.07	3.23	Starch binding (Ⅳ)	2	DEG	(5)
gGRCL03.04	Glyma.03G097700	2	1.44	0.02	Unknown (Ⅴ)
gGRCL03.05	Glyma.03G210900	2	8.36	0.18	Unknown (Ⅴ)
gGRCL04.01	Glyma.04G004700	2	73.11	1.94	Chromatin binding (Ⅳ)			(4)
gGRCL04.02	Glyma.04G019600	2	23.19	0.53	Metabolic process (Ⅳ)	8		(5)
gGRCL04.03	Glyma.04G055300	1	59.76	1.53	Photosynthesis (Ⅳ)	2		(5)
gGRCL05.01	Glyma.05G206400	3	91.41	2.53	Unknown (Ⅴ)	12
gGRCL05.02	Glyma.05G208100	2	108.95	3.15	Protein binding (Ⅳ)	1		(5)
gGRCL05.03	Glyma.05G209600	2	5.69	0.11	Zinc ion binding (Ⅳ)	1		(5)
gGRCL05.04	Glyma.05G220900	1	8	0.17	Protein kinase activity (Ⅲ)			(3)/(5)
gGRCL06.01	Glyma.06G097700	5	9.93	0.21	Protein kinase activity (Ⅲ)	4		(3)/(5)
gGRCL06.02	Glyma.06G098600	2	30.03	0.71	Unknown (Ⅴ)
gGRCL06.03	Glyma.06G147800	1	22.15	0.51	Unknown (Ⅴ)
gGRCL06.04	Glyma.06G151600	2	5.95	0.12	Unknown (Ⅴ)
gGRCL06.05	Glyma.06G153100	4	16.71	0.37	(1->3)-beta-D-glucan biosynthetic process (Ⅳ)			(5)
gGRCL07.01	Glyma.07G056600	1	15.72	0.35	Nucleic acid binding (Ⅳ)	10		(4)
gGRCL07.02	Glyma.07G065100	3	25.76	0.6	Unknown (Ⅴ)
gGRCL07.03	Glyma.07G067800	1	25.89	0.6	Unknown (Ⅴ)
gGRCL07.04	Glyma.07G102900	1	138.97	4.33	Carbohydrate metabolic process (Ⅳ)	3		(5)
gGRCL07.05	Glyma.07G118100	1	2.75	0.05	Iron ion binding (Ⅳ)	3		(5)
gGRCL07.06	Glyma.07G122300	2	33.16	0.79	tRNA modification (Ⅳ)	7		(4)
gGRCL07.07	Glyma.07G122900	1	69.19	1.82	Unknown (Ⅴ)	11
gGRCL07.08	Glyma.07G143600	3	55.83	1.42	Unknown (Ⅴ)
gGRCL07.09	Glyma.07G217500	2	30.63	0.72	Metabolic process (Ⅳ)	6		(5)
gGRCL08.01	Glyma.08G138200	1	41.5	1.01	Phospholipid biosynthetic process (Ⅳ)	5	DEG	(5)
gGRCL08.02	Glyma.08G140400	1	24.83	0.57	Iron ion binding (Ⅳ)	3		(5)
gGRCL08.03	Glyma.08G154300	1	6.69	0.14	Photosynthesis (Ⅳ)	1		(5)
gGRCL08.04	Glyma.08G296800	1	28.68	0.67	Carbohydrate metabolic process (Ⅳ)	5		(5)
gGRCL08.05	Glyma.08G298600	2	56.37	1.43	Unknown (Ⅴ)	2
gGRCL08.06	Glyma.08G325800	1	6.18	0.13	Sequence-specific DNA binding transcription factor activity (Ⅱ)			(4)
gGRCL08.07	Glyma.08G347200	1	27.36	0.64	Protein binding (Ⅳ)	1		(5)
gGRCL09.01	Glyma.09G058800	3	4.13	0.08	Unknown (Ⅴ)		DEG
gGRCL09.02	Glyma.09G160400	2	7.13	0.15	Carbohydrate metabolic process (Ⅳ)	4		(5)
gGRCL09.03	Glyma.09G169000	1	9.99	0.21	Unknown (Ⅴ)
gGRCL09.04	Glyma.09G233500	1	4.53	0.09	Protein binding (Ⅳ)	1		(5)
gGRCL09.05	Glyma.09G244200	1	62.78	1.62	Translation (Ⅱ)	3		(4)
gGRCL09.06	Glyma.09G264600	1	23.48	0.54	Protein binding (Ⅳ)			(5)
gGRCL09.07	Glyma.09G265800	1	13.35	0.29	Protein binding (Ⅳ)	1		(5)
gGRCL10.01	Glyma.10G079700	1	7.48	0.15	Unknown (Ⅴ)
gGRCL10.02	Glyma.10G080800	1	40.08	0.97	Unknown (Ⅴ)
gGRCL10.03	Glyma.10G081200	7	74.77	1.99	Unknown (Ⅴ)
gGRCL10.04	Glyma.10G120400	1	2.95	0.05	Unknown (Ⅴ)	1
gGRCL10.05	Glyma.10G134500	1	11.13	0.24	Unknown (Ⅴ)	1
gGRCL10.06	Glyma.10G238500	1	3.39	0.06	Unknown (Ⅴ)	1
gGRCL11.01	Glyma.11G002600	2	151.97	4.89	Protein binding (Ⅳ)	12		(5)
gGRCL11.02	Glyma.11G008000	2	28.81	0.68	Unknown (Ⅴ)	4
gGRCL11.03	Glyma.11G027000	2	1.81	0.03	Isoprenoid biosynthetic process (Ⅳ)	3		(5)
gGRCL12.01	Glyma.12G014200	1	39.25	0.95	Lipid biosynthetic process (Ⅳ)	7		(5)
gGRCL12.02	Glyma.12G014600	1	2.51	0.04	DNA replication (Ⅳ)	7	DEG	(4)
gGRCL12.03	Glyma.12G051000	1	48.4	1.2	Nucleic acid binding (Ⅳ)	4		(4)
gGRCL12.04	Glyma.12G188300	1	8.64	0.18	Unknown (Ⅴ)	3
gGRCL12.05	Glyma.12G231500	1	11.52	0.25	Unknown (Ⅴ)
gGRCL13.01	Glyma.13G218500	25	101.77	2.89	Ubiquitin-dependent protein catabolic process (Ⅳ)	10		(5)
gGRCL13.02	Glyma.13G227900	5	5.23	0.1	Zinc ion binding (Ⅳ)			(5)
gGRCL13.03	Glyma.13G228800	11	15.86	0.35	Oxidation-reduction process (Ⅳ)			(5)
gGRCL13.04	Glyma.13G326100	2	5.49	0.11	Protein kinase activity (Ⅲ)			(3)/(5)
gGRCL13.05	Glyma.13G327500	1	21.56	0.49	Unknown (Ⅴ)	3
gGRCL13.06	Glyma.13G328700	1	55.72	1.41	Integral component of membrane (Ⅰ)			(1)/(6)
gGRCL14.01	Glyma.14G048700	2	15.9	0.35	Unknown (Ⅴ)	1
gGRCL14.02	Glyma.14G059600	1	19.68	0.45	Unknown (Ⅴ)	1
gGRCL14.03	Glyma.14G070000	1	91.57	2.54	Sequence-specific DNA binding transcription factor activity (Ⅱ)			(4)
gGRCL15.01	Glyma.15G090300	1	5.8	0.12	Serine-type carboxypeptidase activity (Ⅲ)	2	DEG	(5)
gGRCL15.02	Glyma.15G092200	1	93.79	2.62	Protein binding (Ⅳ)			(5)
gGRCL15.03	Glyma.15G092700	1	53.85	1.36	Unknown (Ⅴ)	1
gGRCL15.04	Glyma.15G098300	2	34.82	0.83	Unknown (Ⅴ)
gGRCL15.05	Glyma.15G104600	2	37.07	0.89	Protein dimerization activity (Ⅱ)			(4)
gGRCL15.06	Glyma.15G110500	1	8.23	0.17	Unknown (Ⅴ)	1
gGRCL16.01	Glyma.16G146500	1	48.1	1.2	Cellular amino acid metabolic process (Ⅳ)	13		(5)
gGRCL16.02	Glyma.16G146800	1	26.61	0.62	Unknown (Ⅴ)
gGRCL16.03	Glyma.16G147000	5	38.44	0.93	Signal transduction (Ⅰ)			(2)
gGRCL16.04	Glyma.16G217700	4	34.12	0.81	Chromatin binding (Ⅳ)	2	DEG	(4)
gGRCL16.05	Glyma.16G217900	1	42.78	1.05	Polysaccharide catabolic process (Ⅳ)	1		(5)
gGRCL17.01	Glyma.17G005600	1	3.67	0.07	DNA binding (Ⅳ)			(4)
gGRCL17.02	Glyma.17G026500	1	28.33	0.66	Methyltransferase activity (Ⅲ)	4		(5)
gGRCL17.03	Glyma.17G032100	1	16.88	0.38	Small GTPase mediated signal transduction (Ⅰ)	1		(2)
gGRCL17.04	Glyma.17G041600	3	34.57	0.83	Unknown (Ⅴ)
gGRCL17.05	Glyma.17G098200	2	4.32	0.08	Protein binding (Ⅳ)	1		(5)
gGRCL17.06	Glyma.17G099800	2	27.81	0.65	Chromatin binding (Ⅳ)	1		(4)
gGRCL17.07	Glyma.17G104100	1	3.69	0.07	Nucleic acid binding (Ⅳ)	7	DEG	(4)
gGRCL17.08	Glyma.17G107600	1	25.28	0.59	Unknown (Ⅴ)
gGRCL17.09	Glyma.17G107900	1	82.6	2.24	Metabolic process (Ⅳ)	5		(5)
gGRCL17.10	Glyma.17G117600	2	41.99	1.03	RNA polymerase II transcription cofactor activity (Ⅱ)	3		(4)
gGRCL17.11	Glyma.17G136400	1	91.45	2.54	Transmembrane transport (Ⅰ)	2		(1)/(6)
gGRCL17.12	Glyma.17G151000	1	10.57	0.23	Unknown (Ⅴ)		DEG
gGRCL17.13	Glyma.17G166400	1	19.34	0.44	Translation (Ⅱ)	8		(4)
gGRCL17.14	Glyma.17G191400	3	75.24	2.01	DNA repair (Ⅳ)			(4)
gGRCL17.15	Glyma.17G191900	7	36.46	0.88	Unknown (Ⅴ)	1
gGRCL17.16	Glyma.17G224900	1	54.35	1.37	Unknown (Ⅴ)		DEG
gGRCL17.17	Glyma.17G228400	1	4.74	0.09	Lipid metabolic process (Ⅳ)	2		(5)
gGRCL17.18	Glyma.17G260800	4	11.67	0.25	Unknown (Ⅴ)
gGRCL17.19	Glyma.17G261600	1	25.27	0.59	Protein binding (Ⅳ)	3		(5)
gGRCL18.01	Glyma.18G057900	2	2.97	0.05	Coenzyme binding (Ⅳ)	7	DEG	(5)
gGRCL18.02	Glyma.18G071200	6	35.95	0.86	Unknown (Ⅴ)
gGRCL18.03	Glyma.18G135700	1	62.23	1.6	Unknown (Ⅴ)	5
gGRCL18.04	Glyma.18G197400	1	13.32	0.29	Copper ion binding (Ⅳ)		DEG	(5)
gGRCL18.05	Glyma.18G200800	1	54.26	1.37	Unknown (Ⅴ)
gGRCL18.06	Glyma.18G202700	2	6.81	0.14	Vesicle-mediated transport (Ⅰ)	1		(1)/(6)
gGRCL18.07	Glyma.18G266700	3	10.94	0.24	Serine-type carboxypeptidase activity (Ⅲ)	1	DEG	(5)
gGRCL18.08	Glyma.18G269600	1	41.94	1.02	Protein dimerization activity (Ⅱ)	1	DEG	(4)
gGRCL18.09	Glyma.18G269800	1	44.8	1.1	Unknown (Ⅴ)
gGRCL18.10	Glyma.18G300300	6	5.8	0.12	Ubiquitin-protein ligase activity (Ⅲ)	1		(5)
gGRCL18.11	Glyma.18G301600	1	12.94	0.28	Protein binding (Ⅳ)	4		(5)
gGRCL19.01	Glyma.19G008600	1	84.31	2.3	Zinc ion binding (Ⅳ)	2		(5)
gGRCL19.02	Glyma.19G009000	14	2.99	0.05	Phosphogluconate dehydrogenase (decarboxylating) activity (Ⅲ)	5		(5)
gGRCL19.03	Glyma.19G009100	1	71.73	1.89	Oxidoreductase activity (Ⅲ)	5		(5)
gGRCL19.04	Glyma.19G017900	1	4.19	0.08	Chromatin binding (Ⅳ)	1		(4)
gGRCL19.05	Glyma.19G079100	1	2.78	0.05	Unknown (Ⅴ)
gGRCL19.06	Glyma.19G121000	3	48.15	1.2	Phagocytosis (Ⅰ)			(1)/(6)
gGRCL19.07	Glyma.19G134700	2	53.32	1.34	Carbohydrate metabolic process (Ⅳ)	1		(5)
gGRCL19.08	Glyma.19G169500	1	25.9	0.6	Protein binding (Ⅳ)	5		(5)
gGRCL19.09	Glyma.19G229300	2	2.56	0.05	Unknown (Ⅴ)
gGRCL19.10	Glyma.19G245100	3	7.73	0.16	RNA polymerase II transcription cofactor activity (Ⅱ)	20		(4)
gGRCL19.11	Glyma.19G249600	1	4.53	0.09	Unknown (Ⅴ)
Total	119	255		96.42	Ⅰ–Ⅴ	276
* Code: Gene code, such as gGRCL01.01 is designated in the following way: g stands for a shade tolerant gene, gRCL represents the RCL trait of the GZ-RIL population, 01 means chromosome number 1, .01 means its physical position order on the chromosome.
† Seven gene IDs in boldface indicate the same as seven STI genes.
The other notes can be referred to Supplementary Table 2.

## Sheet: Table S4
Supplementary Table 4 The summary of the detected gene–allele system and predicted breeding potential of shade-tolerance index (STI) and relative cell length (RCL) in the GZ-RIL population
GWAS*	Gene	STI Main-effect	STI GEI	RCL Main-effect	Allele	STI	RCL
	Significant	57.44(73, 0.14–2.63)	32.32(63,0.22–1.37)	96.42(119,0.02–4.89)	Total	146(-0.54 to 0.54)	238(-0.86 to 0.86)
	LC-major	27.15(14,1.53–2.63)		47.66(19,1.53–4.89)	Negative	73(-0.54 to -0.01)	119(-0.86 to -0.02)
	SC-major	30.29(59,0.14–1.47)	32.32(63,0.22–1.37)	48.76(100,0.02–1.43)	Positive	73(0.01–0.54)	119(0.02–0.86)
	h2 %	67.17		98.88
	Unmapped %	9.73		2.46
Prediction	Indicator		Linkage model			Independent assortment model
†			10th percentile	90th percentile		10th percentile	90th percentile
	STI		0.62	2.65		0.33	3.02
	RCL		-0.06	3.3		-2.38	5.39
* GWAS: Summary of STI and RCL associated genes in the GZ-RIL population. Main-effect and GEI genes: the number outside the parentheses is the total R2 of the corresponding genes, the first number in parentheses is the number of genes, and the second is the range of R2 for individual genes; GEI: Gene × Environment interaction. Allele: the number outside the parentheses is the total alleles, the n…
† Prediction: The predicted STI and RCL value of progenies derived from the possible crosses in GZ-RIL population.

## Sheet: Table S5
Supplementary Table 5 The statistics of effective data evaluation for parental RNA sequencing
Sample*	Raw reads	Clean reads (%)	Clean reads ≥ Q20%	Clean reads ≥ Q30%	GC%	Unique-Mapped (%)	Sequenced-Genes (%)
GCK30-1	52114490	99.75	97.62	93.09	46.8	94.48	71.57
GCK30-2	44667864	99.62	97.88	93.95	47.06	93.97	71.92
GCK30-3	38522026	99.66	97.82	93.8	46.98	94.42	71.5
GS30-1	48592164	99.74	97.51	92.94	46.58	94.22	72.06
GS30-2	52001626	99.8	98.24	94.71	46.73	93.31	72.84
GS30-3	40138466	99.73	97.56	93.04	46.75	94.15	72.9
ZCK30-1	50885832	99.77	97.68	93.31	46.7	94.56	72.86
ZCK30-2	40307000	99.75	97.66	93.26	46.98	94.79	72.76
ZCK30-3	43994184	99.74	97.34	92.55	46.49	89.85	73.02
ZS30-1	54807068	99.75	97.43	92.73	46.35	94.92	73.04
ZS30-2	40729044	99.72	97.53	93.17	47.68	94.39	72.16
ZS30-3	49211660	99.74	97.94	94.1	47.05	94.74	72.99
Average	46330952	99.73	97.68	93.39	46.85	93.98	72.47
* Sample is designated in the following way: G represents the shade tolerant parent Gongdou-7; Z represents the sensitive parent Zhizidou; CK represents the control under normal sunlight; S is the shading treatment. The -1, -2 and -3 represent reprecate 1, 2 and 3 ,respectively, sampled on day 30.

## Sheet: Table S6
Supplementary Table 6 Functional categories of DEGs using Mercator4.
Description	GUunique	GDunique	ZUunique	ZDunique	Opposite	Same	Total	Corresponding category	Corresponding module
Nutrient uptake	0.824452	0.345224	0.608696	1.13636	0.806452	0.236407	0.659599	I	(1)
Vesicle trafficking	0.824452	1.41926	0.913043	0.495338	0.293255	0.591017	0.75606		(1)/(6)
External stimuli response	1.18641	0.88224	2.47826	2.38928	3.15249	1.30024	1.89815		(1)/(2)
Solute transport	5.91192	4.37284	6.56522	9.03263	5.05865	5.08274	6.004		(1)/(6)
DNA damage response	0.201086	0.728807	0	0.611888	0	0	0.256964	Ⅱ	(5)
Protein translocation	0.28152	0.958957	0.0434783	0.0874126	0.439883	0	0.301875		(4)
Chromatin organisation	0.56304	1.26582	0.521739	0.990676	0.513196	0	0.642412		(4)
RNA processing	1.08586	3.14538	0.173913	0.932401	1.39296	0.472813	1.20056		(4)
Protein biosynthesis	0.241303	12.5815	0.130435	0.145688	0.219941	0	2.21981		(4)
Protein modification	4.24291	3.29881	3.65217	3.78788	5.64516	5.20095	4.30465		(4)
RNA biosynthesis	10.4364	4.94822	7.08696	12.8205	12.0968	9.92908	9.55298		(4)
Enzyme classification	15.001	14.4227	17.3043	13.4324	14.7361	14.539	14.9059	Ⅲ	(3)/(5)
Nucleotide metabolism	0.482606	0.728807	0.0434783	0.0582751	0.366569	1.06383	0.457261	Ⅳ	(5)
Coenzyme metabolism	0.945104	0.728807	0.347826	0.611888	0.58651	0	0.536689		(5)
Photosynthesis	1.24673	0.498657	0.130435	0.611888	0.806452	0	0.549027		(5)
Amino acid metabolism	1.36738	0.613732	0.565217	0.641026	0.439883	0.472813	0.683343		(5)
Redox homeostasis	0.945104	0.728807	0.608696	0.990676	0.806452	0.35461	0.739057		(5)
Secondary metabolism	1.00543	0.690449	0.304348	1.19464	0.806452	0.827423	0.80479		(5)
Carbohydrate metabolism	1.48804	1.72612	2.69565	1.42774	1.97947	0.236407	1.59224		(5)
Cell division	0.985321	5.48523	1.04348	1.25291	0.513196	0.591017	1.64519		(5)
Lipid metabolism	1.56847	3.60568	2	1.74825	1.53959	0.945626	1.90127		(5)
Cell wall organisation	2.25216	4.44956	6.86957	2.06876	2.71261	8.86525	4.53632		(5)
Protein homeostasis	6.69616	3.83583	3.3913	5.09907	5.49853	3.30969	4.63843		(5)
Not assigned	31.5102	22.2094	29.3478	30.303	27.566	32.1513	28.848	Ⅴ
Clade-specific metabolism	0	0	0	0.0291375	0.0733138	0.118203	0.0367758	Only in DEGs	(5)
Polyamine metabolism	0.180977	0.0767165	0.478261	0.0291375	0	0.118203	0.147216		(5)
Plant reproduction	0.402172	0.23015	0.695652	0.291375	0.219941	0.827423	0.444452		(5)
Cellular respiration	0.321737	0.88224	0.695652	0.145688	0.879765	0	0.487514		(5)
Cytoskeleton organisation	0.723909	1.15075	1.47826	0.874126	1.24633	1.53664	1.16834		(1)/(6)
Multi-process regulation	3.43857	1.30418	5.69565	3.14685	6.08504	2.71868	3.7315		(2)/(3)
Phytohormone action	3.63965	2.68508	4.13043	3.61305	3.51906	8.51064	4.34965		(5)
Description represents different pathway names, bold fonts were the main biological pathway by which DEGs were enriched; GUunique, GDunique, ZUunique, and ZDunique indicate up-regulation only in GS30 vs GCK30, down-regulation only in GS30 vs GCK30, up-regulation only in ZS30 vs ZCK30 and down-regulation only in ZS30 vs ZCK30, respectively. Same means that the expression trend of DEGs in GS30 vs G…

## Sheet: Table S7
Supplementary Table 7 The overlapped genes between GWAS-genes and DEGs
Code	Gene ID	Allele effect *		R2	PPI ‡		Gongdou-7 §		Zhizidou		Functional annotation of the gene
		Gongdou-7	Zhizidou	% †	GWAS	DEG	lg2(fc)	P-value	lg2(fc)	P-value	(Category)
gGST01.01	Glyma.01G037800	-0.04	0.04	0.23		2			1.68	0.00485	Nutrient reservoir activity (Ⅳ)
gGST03.06	Glyma.03G063000			-	2	21			-0.88	0.00041	Starch binding (Ⅳ)
gGRCL03.03		0.3	-0.3	3.23
gGST03.14	Glyma.03G225200	-0.12	0.12	0.21	1	3	1.16	0.00803			Chromatin binding (Ⅳ)
gGST03.18	Glyma.03G234800	0.06	-0.06	0.18		1	1.07	0.00537			Unknown (Ⅴ)
gGST05.07	Glyma.05G110900			-	3	4			-1.02	3.82e-05	Protein dimerization activity (Ⅱ)
gGST05.12	Glyma.05G216400			-	3	19	-1.07	0.02			Carbohydrate metabolic process(Ⅳ)
gGST06.02	Glyma.06G179800	0.04	-0.04	0.73	5	19			-1	4.17e-06	Catalytic activity (Ⅲ)
gGST07.01	Glyma.07G062300	-0.03	0.03	1.09		2	1	0.03			Unknown (Ⅴ)
gGST10.01	Glyma.10G252400	-0.54	0.54	0.24		2	1.26	0.000113	1.12	0.04	Unknown (Ⅴ)
gGST10.03	Glyma.10G253900			-	1	11			-1.36	0.000539	Protein kinase activity (Ⅲ)
gGST11.03	Glyma.11G003700	0.16	-0.16	2.38	20	152	-0.85	0.03			Structural constituent of ribosome (Ⅱ)
gGST18.01	Glyma.18G057900	0.04	-0.04	0.14	7	97	1.31	0.00178	-2.1	2.41e-14	Coenzyme binding (Ⅳ)
gGRCL18.01		0.03	-0.03	0.05
gGST18.02	Glyma.18G066000	-0.04	0.04	0.19		8	1.38	0.0012	-1.25	2.42e-08	Transmembrane transport (Ⅰ)
gGST19.03	Glyma.19G110600	-0.02	0.02	0.23		3	-1.29	0.03			Unknown (Ⅴ)
gGST19.04	Glyma.19G225200	-0.06	0.06	1.53			-1.68	0.04	2.12	0.04	Unknown (Ⅴ)
gGRCL03.01	Glyma.03G036500	-0.19	0.19	0.31	1	3			-1.12	8.37e-06	Protein kinase activity (Ⅲ)
gGRCL08.01	Glyma.08G138200	0.31	-0.31	1.01	5	34			-2.21	7.16e-21	Phospholipid biosynthetic process (Ⅳ)
gGRCL09.01	Glyma.09G058800	0.03	-0.03	0.08		12			-0.94	0.02	Unknown (Ⅴ)
gGRCL12.02	Glyma.12G014600	0.13	-0.13	0.04	7	25	-1.23	0.01			DNA replication (Ⅳ)
gGRCL15.01	Glyma.15G090300	0.14	-0.14	0.12	2	4			-1.32	4.33e-07	Serine-type carboxypeptidase activity (Ⅲ)
gGRCL16.04	Glyma.16G217700	0.28	-0.28	0.81	2	11			-1.54	7e-21	Chromatin binding (Ⅳ)
gGRCL17.07	Glyma.17G104100	0.16	-0.16	0.07	7	59			-0.95	1.68e-06	Nucleic acid binding (Ⅳ)
gGRCL17.12	Glyma.17G151000	0.21	-0.21	0.23		4	0.95	0.02			Unknown (Ⅴ)
gGRCL17.16	Glyma.17G224900	0.1	-0.1	1.37		23			-2.86	7.85e-16	Unknown (Ⅴ)
gGRCL18.04	Glyma.18G197400	0.06	-0.06	0.29		13	2.45	0.04			Copper ion binding (Ⅳ)
gGRCL18.07	Glyma.18G266700	0.08	-0.08	0.24	1	8			1.33	1.15e-06	Serine-type carboxypeptidase activity (Ⅲ)
gGRCL18.08	Glyma.18G269600	0.82	-0.82	1.02	1	16	-1.85	0.000881			Protein dimerization activity (Ⅱ)
* Allele effect: G is Gongdou-7, Z is Zhizidou. Blank cells indicate that the allele effects were not calculated for environmental interaction genes.
† R2: contribution to phenotypic variance; “-”: Environmental interaction genes.
‡ PPI: GWAS: representes the degree of interaction among a gene and other genes in GWAS-PPI network; DEG: The degree of interaction with other DEGs;
§DEGs were identified in each pair of samples using the criteria of P≤0.05 and |log2(fold change)|≥ 0.807. Blank cells indicate that the gene is not DEGs in a sample.

## Sheet: Table S8
Supplementary Table 8 The primer sequence designed for qRT-PCR on day 30
Sample	Code	Gene ID	Primer direction	Primer sequence (5'->3')
Gongdou-7	gGST05.12	Glyma.05G216400	Forward primer	AACAGAAAATGACCACCTCGT
			Reverse primer	TTGTGACACCCCAGATTGGAC
	gGST18.01/ gGRCL18.01	Glyma.18G057900	Forward primer	GCATGGAAATGCTTGTTAGTGT
			Reverse primer	GTGCCAAAATATGTGCCAATGC
	gGRCL18.04	Glyma.18G197400	Forward primer	TGCATTGTTCCAGCTTTAGTCG
			Reverse primer	ACTGTATCATCTTCCCTAGCGTA
Zhizidou	gGRCL08.01	Glyma.08G138200	Forward primer	AGGACTCATTGATCTGGCCATC
			Reverse primer	TTGATGCCGGCCCCTACTA
	gGRCL15.01	Glyma.15G090300	Forward primer	AGCTTTCTCTGGCCTTGTCA
			Reverse primer	CTTGTATCCAGTCGCTTCGTTG
	gGST18.01/ gGRCL18.01	Glyma.18G057900	Forward primer	GCATGGAAATGCTTGTTAGTGT
			Reverse primer	GTGCCAAAATATGTGCCAATGC
The primers in boldface are respectively the same.
